# Supplementary material for: Synallactesmcdanieli sp. nov., a new species of sea cucumber from British Columbia, Canada and the Gulf of Alaska, USA (Holothuroidea, Synallactida)
Source: Biodivers Data J. 2024 Jun 26;12:e124603. doi: 10.3897/BDJ.12.e124603 (PMC11222722; doi:10.3897/BDJ.12.e124603)
Supplement: XML Treatment for Synallactes mcdanieli [file BDJ.12.e124603-treatment1.xml]

<!DOCTYPE tp:taxon-treatment
  PUBLIC "-//TaxonX//DTD Taxonomic Treatment Publishing DTD v0 20100105//EN" "tax-treatment-NSO.dtd">
<tp:taxon-treatment xmlns:tp="http://www.plazi.org/taxpub"><tp:treatment-meta><mixed-citation publication-type="journal"><person-group><name><surname>Solís Marín</surname><given-names>Francisco A</given-names></name><name><surname>Caballero Ochoa</surname><given-names>Andrea A</given-names></name><name><surname>Conejeros-Vargas</surname><given-names>Carlos A</given-names></name></person-group><article-title><italic><tp:taxon-name><tp:taxon-name-part taxon-name-part-type="genus" reg="Synallactes">Synallactes</tp:taxon-name-part><tp:taxon-name-part taxon-name-part-type="species" reg="mcdanieli">mcdanieli</tp:taxon-name-part></tp:taxon-name></italic> sp. nov., a new species of sea cucumber from British Columbia, Canada and the Gulf of Alaska, USA (<tp:taxon-name><tp:taxon-name-part taxon-name-part-type="class">Holothuroidea</tp:taxon-name-part></tp:taxon-name>, Synallactida)</article-title><source>Biodivers Data J</source><day>26</day><month>06</month><year>2024</year><volume>12</volume><pub-id pub-id-type="doi">10.3897/BDJ.12.e124603</pub-id></mixed-citation></tp:treatment-meta><tp:nomenclature><tp:taxon-name>
            <object-id xmlns:xlink="http://www.w3.org/1999/xlink" content-type="arpha" xlink:type="simple">56E8368E-C50E-5A00-A41D-8BB71A6C02B7</object-id>
            <tp:taxon-name-part taxon-name-part-type="genus">Synallactes</tp:taxon-name-part>
            <tp:taxon-name-part taxon-name-part-type="species">mcdanieli</tp:taxon-name-part>
            <object-id xmlns:xlink="http://www.w3.org/1999/xlink" content-type="zoobank" xlink:type="simple" object-id-type="ZooBank">E9C929C1-ACEF-48BD-9646-281B376ED87D</object-id>
          </tp:taxon-name><tp:taxon-status xmlns:xlink="http://www.w3.org/1999/xlink" xlink:type="simple">sp. nov.</tp:taxon-status><tp:nomenclature-citation-list><tp:nomenclature-citation><tp:taxon-name>
                <tp:taxon-name-part taxon-name-part-type="genus" reg="Synallactes"/>
                <tp:taxon-name-part taxon-name-part-type="species" reg="mcdanieli"/>
              </tp:taxon-name><comment><italic><tp:taxon-name><tp:taxon-name-part taxon-name-part-type="genus" reg="Synallactes">Synallactes</tp:taxon-name-part><tp:taxon-name-part taxon-name-part-type="species" reg="challengeri">challengeri</tp:taxon-name-part></tp:taxon-name></italic> - <xref ref-type="bibr" rid="B11302918">Edwards (1907)</xref>: 65-66, text fig. 12; <xref ref-type="bibr" rid="B11345203">Lambert (1997)</xref>: 39, 42-43, figs. 15-16, colour photo 4; <xref ref-type="bibr" rid="B11302949">Lamb and Hanby (2005)</xref>: 340; <xref ref-type="bibr" rid="B11333180">Lambert and Boutillier (2011)</xref>: 6 (list); <xref ref-type="bibr" rid="B11302902">Drumm et al. (2016)</xref>: 261 (list).</comment></tp:nomenclature-citation></tp:nomenclature-citation-list></tp:nomenclature><tp:treatment-sec sec-type="materials"><title>Materials</title><list list-type="alpha-lower" list-content="occurrences"><list-item><p><bold>Type status:</bold> <named-content xmlns:xlink="http://www.w3.org/1999/xlink" content-type="dwc:typeStatus" xlink:type="simple">Holotype</named-content>. <bold>Occurrence:</bold> catalogNumber: <named-content xmlns:xlink="http://www.w3.org/1999/xlink" content-type="dwc:catalogNumber" xlink:type="simple">RBCM 995-00131-001</named-content>; recordedBy: <named-content xmlns:xlink="http://www.w3.org/1999/xlink" content-type="dwc:recordedBy" xlink:type="simple">Philip Lambert</named-content>; occurrenceID: <named-content xmlns:xlink="http://www.w3.org/1999/xlink" content-type="dwc:occurrenceID" xlink:type="simple">8130E68F-91C5-5657-8B36-28221E94FFBA</named-content>; <bold>Taxon:</bold> taxonRemarks: <named-content xmlns:xlink="http://www.w3.org/1999/xlink" content-type="dwc:taxonRemarks" xlink:type="simple">310 mm TL</named-content>; <bold>Location:</bold> locality: <named-content xmlns:xlink="http://www.w3.org/1999/xlink" content-type="dwc:locality" xlink:type="simple">West of Indian Cove near Auke Cape, Stephens Passage, Auke Bay, Alaska, USA.</named-content>; verbatimDepth: <named-content xmlns:xlink="http://www.w3.org/1999/xlink" content-type="dwc:verbatimDepth" xlink:type="simple">21 m</named-content>; verbatimCoordinates: <named-content xmlns:xlink="http://www.w3.org/1999/xlink" content-type="dwc:verbatimCoordinates" xlink:type="simple"><named-content content-type="dwc:verbatimCoordinates" xlink:type="simple">58°22’29.95”N, 134°42’57.36”W</named-content></named-content>; <bold>Event:</bold> eventDate: <named-content xmlns:xlink="http://www.w3.org/1999/xlink" content-type="dwc:eventDate" xlink:type="simple">13 July 1995</named-content></p></list-item><list-item><p><bold>Type status:</bold> <named-content xmlns:xlink="http://www.w3.org/1999/xlink" content-type="dwc:typeStatus" xlink:type="simple">Paratype</named-content>. <bold>Occurrence:</bold> catalogNumber: <named-content xmlns:xlink="http://www.w3.org/1999/xlink" content-type="dwc:catalogNumber" xlink:type="simple">RBCM 987-00380-020</named-content>; recordedBy: <named-content xmlns:xlink="http://www.w3.org/1999/xlink" content-type="dwc:recordedBy" xlink:type="simple">Barry Boetter</named-content>; individualCount: <named-content xmlns:xlink="http://www.w3.org/1999/xlink" content-type="dwc:individualCount" xlink:type="simple">1</named-content>; occurrenceID: <named-content xmlns:xlink="http://www.w3.org/1999/xlink" content-type="dwc:occurrenceID" xlink:type="simple">EBFBD103-E363-57DC-8E00-4E2092F9778B</named-content>; <bold>Taxon:</bold> taxonRemarks: <named-content xmlns:xlink="http://www.w3.org/1999/xlink" content-type="dwc:taxonRemarks" xlink:type="simple">225 mm TL</named-content>; <bold>Location:</bold> locality: <named-content xmlns:xlink="http://www.w3.org/1999/xlink" content-type="dwc:locality" xlink:type="simple">Portland Inlet, Alice Arm, British Columbia, Canada</named-content>; verbatimDepth: <named-content xmlns:xlink="http://www.w3.org/1999/xlink" content-type="dwc:verbatimDepth" xlink:type="simple">96 m</named-content>; verbatimCoordinates: <named-content xmlns:xlink="http://www.w3.org/1999/xlink" content-type="dwc:verbatimCoordinates" xlink:type="simple"><named-content content-type="dwc:verbatimCoordinates" xlink:type="simple">55°24’46.85”N, 129°40’40.84”W</named-content></named-content>; <bold>Event:</bold> eventDate: <named-content xmlns:xlink="http://www.w3.org/1999/xlink" content-type="dwc:eventDate" xlink:type="simple">27 October 1986</named-content></p></list-item><list-item><p><bold>Type status:</bold> <named-content xmlns:xlink="http://www.w3.org/1999/xlink" content-type="dwc:typeStatus" xlink:type="simple">Paratype</named-content>. <bold>Occurrence:</bold> catalogNumber: <named-content xmlns:xlink="http://www.w3.org/1999/xlink" content-type="dwc:catalogNumber" xlink:type="simple">RBCM 987-00381-009</named-content>; recordedBy: <named-content xmlns:xlink="http://www.w3.org/1999/xlink" content-type="dwc:recordedBy" xlink:type="simple">Barry Boetter</named-content>; individualCount: <named-content xmlns:xlink="http://www.w3.org/1999/xlink" content-type="dwc:individualCount" xlink:type="simple">3</named-content>; occurrenceID: <named-content xmlns:xlink="http://www.w3.org/1999/xlink" content-type="dwc:occurrenceID" xlink:type="simple">258A7D85-A6F9-5CDE-AEA1-52A80032DEE5</named-content>; <bold>Taxon:</bold> taxonRemarks: <named-content xmlns:xlink="http://www.w3.org/1999/xlink" content-type="dwc:taxonRemarks" xlink:type="simple">205-267 mm TL</named-content>; <bold>Location:</bold> locality: <named-content xmlns:xlink="http://www.w3.org/1999/xlink" content-type="dwc:locality" xlink:type="simple">Portland Inlet; Alice Arm, British Columbia, Canada</named-content>; verbatimDepth: <named-content xmlns:xlink="http://www.w3.org/1999/xlink" content-type="dwc:verbatimDepth" xlink:type="simple">361 m</named-content>; verbatimCoordinates: <named-content xmlns:xlink="http://www.w3.org/1999/xlink" content-type="dwc:verbatimCoordinates" xlink:type="simple"><named-content content-type="dwc:verbatimCoordinates" xlink:type="simple">55°27’01.13”N, 129°35’52.58”W</named-content></named-content>; <bold>Event:</bold> eventDate: <named-content xmlns:xlink="http://www.w3.org/1999/xlink" content-type="dwc:eventDate" xlink:type="simple">26 October 1986</named-content></p></list-item><list-item><p><bold>Type status:</bold> <named-content xmlns:xlink="http://www.w3.org/1999/xlink" content-type="dwc:typeStatus" xlink:type="simple">Paratype</named-content>. <bold>Occurrence:</bold> catalogNumber: <named-content xmlns:xlink="http://www.w3.org/1999/xlink" content-type="dwc:catalogNumber" xlink:type="simple">RBCM 984-00259-001</named-content>; recordedBy: <named-content xmlns:xlink="http://www.w3.org/1999/xlink" content-type="dwc:recordedBy" xlink:type="simple">Unknown</named-content>; individualCount: <named-content xmlns:xlink="http://www.w3.org/1999/xlink" content-type="dwc:individualCount" xlink:type="simple">15</named-content>; occurrenceID: <named-content xmlns:xlink="http://www.w3.org/1999/xlink" content-type="dwc:occurrenceID" xlink:type="simple">3FD8B5C0-7A05-5261-A466-5D697A62DF23</named-content>; <bold>Taxon:</bold> taxonRemarks: <named-content xmlns:xlink="http://www.w3.org/1999/xlink" content-type="dwc:taxonRemarks" xlink:type="simple">84-130 mm TL</named-content>; <bold>Location:</bold> locality: <named-content xmlns:xlink="http://www.w3.org/1999/xlink" content-type="dwc:locality" xlink:type="simple">SW of Baranof Island, Alaska, USA</named-content>; verbatimDepth: <named-content xmlns:xlink="http://www.w3.org/1999/xlink" content-type="dwc:verbatimDepth" xlink:type="simple">192 m</named-content>; verbatimCoordinates: <named-content xmlns:xlink="http://www.w3.org/1999/xlink" content-type="dwc:verbatimCoordinates" xlink:type="simple"><named-content content-type="dwc:verbatimCoordinates" xlink:type="simple">56°17’59.88”N, 135°28’58.91”W</named-content></named-content>; <bold>Event:</bold> eventDate: <named-content xmlns:xlink="http://www.w3.org/1999/xlink" content-type="dwc:eventDate" xlink:type="simple">3 March 1965</named-content></p></list-item><list-item><p><bold>Type status:</bold> <named-content xmlns:xlink="http://www.w3.org/1999/xlink" content-type="dwc:typeStatus" xlink:type="simple">Other material</named-content>. <bold>Occurrence:</bold> catalogNumber: <named-content xmlns:xlink="http://www.w3.org/1999/xlink" content-type="dwc:catalogNumber" xlink:type="simple">RBCM 988-00018-006</named-content>; recordedBy: <named-content xmlns:xlink="http://www.w3.org/1999/xlink" content-type="dwc:recordedBy" xlink:type="simple">D. Graves and Rosenthal</named-content>; individualCount: <named-content xmlns:xlink="http://www.w3.org/1999/xlink" content-type="dwc:individualCount" xlink:type="simple">1</named-content>; occurrenceID: <named-content xmlns:xlink="http://www.w3.org/1999/xlink" content-type="dwc:occurrenceID" xlink:type="simple">84439A0A-A50B-51CC-81FA-166A1D7D779B</named-content>; <bold>Taxon:</bold> taxonRemarks: <named-content xmlns:xlink="http://www.w3.org/1999/xlink" content-type="dwc:taxonRemarks" xlink:type="simple">98 mm TL</named-content>; <bold>Location:</bold> locality: <named-content xmlns:xlink="http://www.w3.org/1999/xlink" content-type="dwc:locality" xlink:type="simple">Necker Bay, Baranof Island, Alaska, USA</named-content>; verbatimDepth: <named-content xmlns:xlink="http://www.w3.org/1999/xlink" content-type="dwc:verbatimDepth" xlink:type="simple">70 m</named-content>; verbatimCoordinates: <named-content xmlns:xlink="http://www.w3.org/1999/xlink" content-type="dwc:verbatimCoordinates" xlink:type="simple"><named-content content-type="dwc:verbatimCoordinates" xlink:type="simple">56°36’17.79”N, 135°15’28.56”W</named-content></named-content>; <bold>Event:</bold> eventDate: <named-content xmlns:xlink="http://www.w3.org/1999/xlink" content-type="dwc:eventDate" xlink:type="simple">10 August 1983</named-content></p></list-item><list-item><p><bold>Type status:</bold> <named-content xmlns:xlink="http://www.w3.org/1999/xlink" content-type="dwc:typeStatus" xlink:type="simple">Other material</named-content>. <bold>Occurrence:</bold> catalogNumber: <named-content xmlns:xlink="http://www.w3.org/1999/xlink" content-type="dwc:catalogNumber" xlink:type="simple">RBCM 984-00215-001</named-content>; recordedBy: <named-content xmlns:xlink="http://www.w3.org/1999/xlink" content-type="dwc:recordedBy" xlink:type="simple">Frank Bernard</named-content>; individualCount: <named-content xmlns:xlink="http://www.w3.org/1999/xlink" content-type="dwc:individualCount" xlink:type="simple">1</named-content>; occurrenceID: <named-content xmlns:xlink="http://www.w3.org/1999/xlink" content-type="dwc:occurrenceID" xlink:type="simple">0E192BD6-23A5-5639-B30B-CCAD067792BE</named-content>; <bold>Taxon:</bold> taxonRemarks: <named-content xmlns:xlink="http://www.w3.org/1999/xlink" content-type="dwc:taxonRemarks" xlink:type="simple">55 mm TL</named-content>; <bold>Location:</bold> locality: <named-content xmlns:xlink="http://www.w3.org/1999/xlink" content-type="dwc:locality" xlink:type="simple">Dixon Entrance, British Columbia, Canada</named-content>; verbatimDepth: <named-content xmlns:xlink="http://www.w3.org/1999/xlink" content-type="dwc:verbatimDepth" xlink:type="simple">256 m</named-content>; verbatimCoordinates: <named-content xmlns:xlink="http://www.w3.org/1999/xlink" content-type="dwc:verbatimCoordinates" xlink:type="simple"><named-content content-type="dwc:verbatimCoordinates" xlink:type="simple">54°28’33.45”N, 133°53’16.61”W</named-content></named-content>; <bold>Event:</bold> eventDate: <named-content xmlns:xlink="http://www.w3.org/1999/xlink" content-type="dwc:eventDate" xlink:type="simple">19 September 1971</named-content></p></list-item><list-item><p><bold>Type status:</bold> <named-content xmlns:xlink="http://www.w3.org/1999/xlink" content-type="dwc:typeStatus" xlink:type="simple">Other material</named-content>. <bold>Occurrence:</bold> catalogNumber: <named-content xmlns:xlink="http://www.w3.org/1999/xlink" content-type="dwc:catalogNumber" xlink:type="simple">RBCM 984-00195-001</named-content>; recordedBy: <named-content xmlns:xlink="http://www.w3.org/1999/xlink" content-type="dwc:recordedBy" xlink:type="simple">Dan Quayle</named-content>; individualCount: <named-content xmlns:xlink="http://www.w3.org/1999/xlink" content-type="dwc:individualCount" xlink:type="simple">1</named-content>; occurrenceID: <named-content xmlns:xlink="http://www.w3.org/1999/xlink" content-type="dwc:occurrenceID" xlink:type="simple">5E3CB5BB-9068-51B3-919F-360EE68088B3</named-content>; <bold>Taxon:</bold> taxonRemarks: <named-content xmlns:xlink="http://www.w3.org/1999/xlink" content-type="dwc:taxonRemarks" xlink:type="simple">87 mm TL</named-content>; <bold>Location:</bold> locality: <named-content xmlns:xlink="http://www.w3.org/1999/xlink" content-type="dwc:locality" xlink:type="simple">SE of Kodiak Island, Alaska, USA</named-content>; verbatimDepth: <named-content xmlns:xlink="http://www.w3.org/1999/xlink" content-type="dwc:verbatimDepth" xlink:type="simple">128 m</named-content>; verbatimCoordinates: <named-content xmlns:xlink="http://www.w3.org/1999/xlink" content-type="dwc:verbatimCoordinates" xlink:type="simple"><named-content content-type="dwc:verbatimCoordinates" xlink:type="simple">56°42’28.74”N, 153°18’57.45”W</named-content></named-content>; <bold>Event:</bold> eventDate: <named-content xmlns:xlink="http://www.w3.org/1999/xlink" content-type="dwc:eventDate" xlink:type="simple">15 September 1963</named-content></p></list-item><list-item><p><bold>Type status:</bold> <named-content xmlns:xlink="http://www.w3.org/1999/xlink" content-type="dwc:typeStatus" xlink:type="simple">Other material</named-content>. <bold>Occurrence:</bold> catalogNumber: <named-content xmlns:xlink="http://www.w3.org/1999/xlink" content-type="dwc:catalogNumber" xlink:type="simple">RBCM 983-01584-002</named-content>; recordedBy: <named-content xmlns:xlink="http://www.w3.org/1999/xlink" content-type="dwc:recordedBy" xlink:type="simple">D. Graves</named-content>; individualCount: <named-content xmlns:xlink="http://www.w3.org/1999/xlink" content-type="dwc:individualCount" xlink:type="simple">2</named-content>; occurrenceID: <named-content xmlns:xlink="http://www.w3.org/1999/xlink" content-type="dwc:occurrenceID" xlink:type="simple">35AA21F7-CC61-59BC-80C4-8A376349FE12</named-content>; <bold>Taxon:</bold> taxonRemarks: <named-content xmlns:xlink="http://www.w3.org/1999/xlink" content-type="dwc:taxonRemarks" xlink:type="simple">110-115 mm TL</named-content>; <bold>Location:</bold> locality: <named-content xmlns:xlink="http://www.w3.org/1999/xlink" content-type="dwc:locality" xlink:type="simple">off Baranof Island, 15 miles NW of Larch Bay, Alaska, USA</named-content>; verbatimDepth: <named-content xmlns:xlink="http://www.w3.org/1999/xlink" content-type="dwc:verbatimDepth" xlink:type="simple">213-222 m</named-content>; verbatimCoordinates: <named-content xmlns:xlink="http://www.w3.org/1999/xlink" content-type="dwc:verbatimCoordinates" xlink:type="simple"><named-content content-type="dwc:verbatimCoordinates" xlink:type="simple">56°13’12.00”N, 134°48’57.60”W</named-content></named-content>; <bold>Event:</bold> eventDate: <named-content xmlns:xlink="http://www.w3.org/1999/xlink" content-type="dwc:eventDate" xlink:type="simple">8 August 1983</named-content></p></list-item><list-item><p><bold>Type status:</bold> <named-content xmlns:xlink="http://www.w3.org/1999/xlink" content-type="dwc:typeStatus" xlink:type="simple">Other material</named-content>. <bold>Occurrence:</bold> catalogNumber: <named-content xmlns:xlink="http://www.w3.org/1999/xlink" content-type="dwc:catalogNumber" xlink:type="simple">RBCM 983-01590-004</named-content>; recordedBy: <named-content xmlns:xlink="http://www.w3.org/1999/xlink" content-type="dwc:recordedBy" xlink:type="simple">Alex Peden</named-content>; individualCount: <named-content xmlns:xlink="http://www.w3.org/1999/xlink" content-type="dwc:individualCount" xlink:type="simple">1</named-content>; occurrenceID: <named-content xmlns:xlink="http://www.w3.org/1999/xlink" content-type="dwc:occurrenceID" xlink:type="simple">9AA7ACD4-D440-551E-B1BE-E25D8FC47275</named-content>; <bold>Taxon:</bold> taxonRemarks: <named-content xmlns:xlink="http://www.w3.org/1999/xlink" content-type="dwc:taxonRemarks" xlink:type="simple">60 mm TL</named-content>; <bold>Location:</bold> locality: <named-content xmlns:xlink="http://www.w3.org/1999/xlink" content-type="dwc:locality" xlink:type="simple">off Salisbury Sound , Southwest of Chichagof Island, Alaska, USA</named-content>; verbatimDepth: <named-content xmlns:xlink="http://www.w3.org/1999/xlink" content-type="dwc:verbatimDepth" xlink:type="simple">170 m</named-content>; verbatimCoordinates: <named-content xmlns:xlink="http://www.w3.org/1999/xlink" content-type="dwc:verbatimCoordinates" xlink:type="simple"><named-content content-type="dwc:verbatimCoordinates" xlink:type="simple">57°19’00.00”N, 136°00’57.51”W</named-content></named-content>; <bold>Event:</bold> eventDate: <named-content xmlns:xlink="http://www.w3.org/1999/xlink" content-type="dwc:eventDate" xlink:type="simple">1 August 1983</named-content></p></list-item><list-item><p><bold>Type status:</bold> <named-content xmlns:xlink="http://www.w3.org/1999/xlink" content-type="dwc:typeStatus" xlink:type="simple">Other material</named-content>. <bold>Occurrence:</bold> catalogNumber: <named-content xmlns:xlink="http://www.w3.org/1999/xlink" content-type="dwc:catalogNumber" xlink:type="simple">RBCM 984-00110-001</named-content>; recordedBy: <named-content xmlns:xlink="http://www.w3.org/1999/xlink" content-type="dwc:recordedBy" xlink:type="simple">Norm Sloan</named-content>; individualCount: <named-content xmlns:xlink="http://www.w3.org/1999/xlink" content-type="dwc:individualCount" xlink:type="simple">1</named-content>; occurrenceID: <named-content xmlns:xlink="http://www.w3.org/1999/xlink" content-type="dwc:occurrenceID" xlink:type="simple">44E906D0-E490-5AC5-86D2-C59A98323229</named-content>; <bold>Taxon:</bold> taxonRemarks: <named-content xmlns:xlink="http://www.w3.org/1999/xlink" content-type="dwc:taxonRemarks" xlink:type="simple">100 mm TL</named-content>; <bold>Location:</bold> locality: <named-content xmlns:xlink="http://www.w3.org/1999/xlink" content-type="dwc:locality" xlink:type="simple">south end of Observatory Inlet, Portland Inlet, British Columbia, Canada</named-content>; verbatimDepth: <named-content xmlns:xlink="http://www.w3.org/1999/xlink" content-type="dwc:verbatimDepth" xlink:type="simple">380 m</named-content>; verbatimCoordinates: <named-content xmlns:xlink="http://www.w3.org/1999/xlink" content-type="dwc:verbatimCoordinates" xlink:type="simple"><named-content content-type="dwc:verbatimCoordinates" xlink:type="simple">55°07’56.96”N, 129°55’40.72”W</named-content></named-content>; <bold>Event:</bold> eventDate: <named-content xmlns:xlink="http://www.w3.org/1999/xlink" content-type="dwc:eventDate" xlink:type="simple">1 November 1983</named-content></p></list-item><list-item><p><bold>Type status:</bold> <named-content xmlns:xlink="http://www.w3.org/1999/xlink" content-type="dwc:typeStatus" xlink:type="simple">Other material</named-content>. <bold>Occurrence:</bold> catalogNumber: <named-content xmlns:xlink="http://www.w3.org/1999/xlink" content-type="dwc:catalogNumber" xlink:type="simple">RBCM 984-00418-005</named-content>; recordedBy: <named-content xmlns:xlink="http://www.w3.org/1999/xlink" content-type="dwc:recordedBy" xlink:type="simple">Alex Peden and Brent Cooke</named-content>; individualCount: <named-content xmlns:xlink="http://www.w3.org/1999/xlink" content-type="dwc:individualCount" xlink:type="simple">1</named-content>; occurrenceID: <named-content xmlns:xlink="http://www.w3.org/1999/xlink" content-type="dwc:occurrenceID" xlink:type="simple">8D0D0F85-4D5E-5A99-A79D-5F2996EC165B</named-content>; <bold>Taxon:</bold> taxonRemarks: <named-content xmlns:xlink="http://www.w3.org/1999/xlink" content-type="dwc:taxonRemarks" xlink:type="simple">170 mm TL</named-content>; <bold>Location:</bold> locality: <named-content xmlns:xlink="http://www.w3.org/1999/xlink" content-type="dwc:locality" xlink:type="simple">south shore, east of Tasu Narrows, Moresby Island, Haida Gwaii, British Columbia, Canada</named-content>; verbatimDepth: <named-content xmlns:xlink="http://www.w3.org/1999/xlink" content-type="dwc:verbatimDepth" xlink:type="simple">132 m</named-content>; verbatimCoordinates: <named-content xmlns:xlink="http://www.w3.org/1999/xlink" content-type="dwc:verbatimCoordinates" xlink:type="simple"><named-content content-type="dwc:verbatimCoordinates" xlink:type="simple">52°45’05.59”N, 132°04’53.83”W</named-content></named-content>; <bold>Event:</bold> eventDate: <named-content xmlns:xlink="http://www.w3.org/1999/xlink" content-type="dwc:eventDate" xlink:type="simple">15 September 1984</named-content></p></list-item><list-item><p><bold>Type status:</bold> <named-content xmlns:xlink="http://www.w3.org/1999/xlink" content-type="dwc:typeStatus" xlink:type="simple">Other material</named-content>. <bold>Occurrence:</bold> catalogNumber: <named-content xmlns:xlink="http://www.w3.org/1999/xlink" content-type="dwc:catalogNumber" xlink:type="simple">RBCM 984-00260-001</named-content>; recordedBy: <named-content xmlns:xlink="http://www.w3.org/1999/xlink" content-type="dwc:recordedBy" xlink:type="simple">unknown</named-content>; individualCount: <named-content xmlns:xlink="http://www.w3.org/1999/xlink" content-type="dwc:individualCount" xlink:type="simple">3</named-content>; occurrenceID: <named-content xmlns:xlink="http://www.w3.org/1999/xlink" content-type="dwc:occurrenceID" xlink:type="simple">DC6EB69A-7580-51EB-A832-B7BEDFDC4D25</named-content>; <bold>Taxon:</bold> taxonRemarks: <named-content xmlns:xlink="http://www.w3.org/1999/xlink" content-type="dwc:taxonRemarks" xlink:type="simple">79-99 mm TL</named-content>; <bold>Location:</bold> locality: <named-content xmlns:xlink="http://www.w3.org/1999/xlink" content-type="dwc:locality" xlink:type="simple">NW of Chichagof Island, Alaska, USA</named-content>; verbatimDepth: <named-content xmlns:xlink="http://www.w3.org/1999/xlink" content-type="dwc:verbatimDepth" xlink:type="simple">366 m</named-content>; verbatimCoordinates: <named-content xmlns:xlink="http://www.w3.org/1999/xlink" content-type="dwc:verbatimCoordinates" xlink:type="simple"><named-content content-type="dwc:verbatimCoordinates" xlink:type="simple">57°51’59.55”N, 136°49’59.88”W</named-content></named-content>; <bold>Event:</bold> eventDate: <named-content xmlns:xlink="http://www.w3.org/1999/xlink" content-type="dwc:eventDate" xlink:type="simple">28 August 1965</named-content></p></list-item><list-item><p><bold>Type status:</bold> <named-content xmlns:xlink="http://www.w3.org/1999/xlink" content-type="dwc:typeStatus" xlink:type="simple">Other material</named-content>. <bold>Occurrence:</bold> catalogNumber: <named-content xmlns:xlink="http://www.w3.org/1999/xlink" content-type="dwc:catalogNumber" xlink:type="simple">RBCM 976-01038-022</named-content>; recordedBy: <named-content xmlns:xlink="http://www.w3.org/1999/xlink" content-type="dwc:recordedBy" xlink:type="simple">Philip Lambert</named-content>; individualCount: <named-content xmlns:xlink="http://www.w3.org/1999/xlink" content-type="dwc:individualCount" xlink:type="simple">5</named-content>; occurrenceID: <named-content xmlns:xlink="http://www.w3.org/1999/xlink" content-type="dwc:occurrenceID" xlink:type="simple">DB4BBB4E-CDDC-5148-A0CA-4D5778F090DC</named-content>; <bold>Taxon:</bold> taxonRemarks: <named-content xmlns:xlink="http://www.w3.org/1999/xlink" content-type="dwc:taxonRemarks" xlink:type="simple">30-90 mm TL</named-content>; <bold>Location:</bold> locality: <named-content xmlns:xlink="http://www.w3.org/1999/xlink" content-type="dwc:locality" xlink:type="simple">north point of Belle Bay, opposite Hatie Island, Portland Canal, British Columbia, Canada</named-content>; verbatimDepth: <named-content xmlns:xlink="http://www.w3.org/1999/xlink" content-type="dwc:verbatimDepth" xlink:type="simple">22.9 m</named-content>; verbatimCoordinates: <named-content xmlns:xlink="http://www.w3.org/1999/xlink" content-type="dwc:verbatimCoordinates" xlink:type="simple"><named-content content-type="dwc:verbatimCoordinates" xlink:type="simple">55°17’51.64”N, 129°57’35.57”W</named-content></named-content>; <bold>Event:</bold> eventDate: <named-content xmlns:xlink="http://www.w3.org/1999/xlink" content-type="dwc:eventDate" xlink:type="simple">28 March 1976</named-content></p></list-item><list-item><p><bold>Type status:</bold> <named-content xmlns:xlink="http://www.w3.org/1999/xlink" content-type="dwc:typeStatus" xlink:type="simple">Other material</named-content>. <bold>Occurrence:</bold> catalogNumber: <named-content xmlns:xlink="http://www.w3.org/1999/xlink" content-type="dwc:catalogNumber" xlink:type="simple">RBCM 983-01588-002</named-content>; recordedBy: <named-content xmlns:xlink="http://www.w3.org/1999/xlink" content-type="dwc:recordedBy" xlink:type="simple">Mermaid II dive 44, Alex Peden and Greg Brown</named-content>; individualCount: <named-content xmlns:xlink="http://www.w3.org/1999/xlink" content-type="dwc:individualCount" xlink:type="simple">1</named-content>; occurrenceID: <named-content xmlns:xlink="http://www.w3.org/1999/xlink" content-type="dwc:occurrenceID" xlink:type="simple">C26CB4A7-C58C-5994-90A9-194E523DA503</named-content>; <bold>Taxon:</bold> taxonRemarks: <named-content xmlns:xlink="http://www.w3.org/1999/xlink" content-type="dwc:taxonRemarks" xlink:type="simple">80 mm TL</named-content>; <bold>Location:</bold> locality: <named-content xmlns:xlink="http://www.w3.org/1999/xlink" content-type="dwc:locality" xlink:type="simple">Salisbury Sound, SW of Chichagof Island, Alaska, USA</named-content>; verbatimDepth: <named-content xmlns:xlink="http://www.w3.org/1999/xlink" content-type="dwc:verbatimDepth" xlink:type="simple">77-80 m</named-content>; verbatimCoordinates: <named-content xmlns:xlink="http://www.w3.org/1999/xlink" content-type="dwc:verbatimCoordinates" xlink:type="simple"><named-content content-type="dwc:verbatimCoordinates" xlink:type="simple">57°19’47.95”N, 136°00’59.85”W</named-content></named-content>; <bold>Event:</bold> eventDate: <named-content xmlns:xlink="http://www.w3.org/1999/xlink" content-type="dwc:eventDate" xlink:type="simple">12 August 1983</named-content></p></list-item><list-item><p><bold>Type status:</bold> <named-content xmlns:xlink="http://www.w3.org/1999/xlink" content-type="dwc:typeStatus" xlink:type="simple">Other material</named-content>. <bold>Occurrence:</bold> catalogNumber: <named-content xmlns:xlink="http://www.w3.org/1999/xlink" content-type="dwc:catalogNumber" xlink:type="simple">RBCM 984-00256-002</named-content>; recordedBy: <named-content xmlns:xlink="http://www.w3.org/1999/xlink" content-type="dwc:recordedBy" xlink:type="simple">Dan Quayle</named-content>; individualCount: <named-content xmlns:xlink="http://www.w3.org/1999/xlink" content-type="dwc:individualCount" xlink:type="simple">6</named-content>; occurrenceID: <named-content xmlns:xlink="http://www.w3.org/1999/xlink" content-type="dwc:occurrenceID" xlink:type="simple">F9307681-8EDA-50AA-ABBA-BA8436BBB2E9</named-content>; <bold>Taxon:</bold> taxonRemarks: <named-content xmlns:xlink="http://www.w3.org/1999/xlink" content-type="dwc:taxonRemarks" xlink:type="simple">83-120 mm TL</named-content>; <bold>Location:</bold> locality: <named-content xmlns:xlink="http://www.w3.org/1999/xlink" content-type="dwc:locality" xlink:type="simple">west of Calvert Island, British Columbia, Canada</named-content>; verbatimDepth: <named-content xmlns:xlink="http://www.w3.org/1999/xlink" content-type="dwc:verbatimDepth" xlink:type="simple">247 m</named-content>; verbatimCoordinates: <named-content xmlns:xlink="http://www.w3.org/1999/xlink" content-type="dwc:verbatimCoordinates" xlink:type="simple"><named-content content-type="dwc:verbatimCoordinates" xlink:type="simple">51°19’47.95”N, 129°04’59.88”W</named-content></named-content>; <bold>Event:</bold> eventDate: <named-content xmlns:xlink="http://www.w3.org/1999/xlink" content-type="dwc:eventDate" xlink:type="simple">25 August 1965</named-content></p></list-item><list-item><p><bold>Type status:</bold> <named-content xmlns:xlink="http://www.w3.org/1999/xlink" content-type="dwc:typeStatus" xlink:type="simple">Other material</named-content>. <bold>Occurrence:</bold> catalogNumber: <named-content xmlns:xlink="http://www.w3.org/1999/xlink" content-type="dwc:catalogNumber" xlink:type="simple">RBCM 987-00379-012</named-content>; recordedBy: <named-content xmlns:xlink="http://www.w3.org/1999/xlink" content-type="dwc:recordedBy" xlink:type="simple">Barry Boettger</named-content>; individualCount: <named-content xmlns:xlink="http://www.w3.org/1999/xlink" content-type="dwc:individualCount" xlink:type="simple">2</named-content>; occurrenceID: <named-content xmlns:xlink="http://www.w3.org/1999/xlink" content-type="dwc:occurrenceID" xlink:type="simple">35B4D6AE-E99A-58A2-9DFF-0EAEB3B8E380</named-content>; <bold>Taxon:</bold> taxonRemarks: <named-content xmlns:xlink="http://www.w3.org/1999/xlink" content-type="dwc:taxonRemarks" xlink:type="simple">165-170 mm TL</named-content>; <bold>Location:</bold> locality: <named-content xmlns:xlink="http://www.w3.org/1999/xlink" content-type="dwc:locality" xlink:type="simple">Portland Inlet, Alice Arm, British Columbia, Canada</named-content>; verbatimDepth: <named-content xmlns:xlink="http://www.w3.org/1999/xlink" content-type="dwc:verbatimDepth" xlink:type="simple">349 m</named-content>; verbatimCoordinates: <named-content xmlns:xlink="http://www.w3.org/1999/xlink" content-type="dwc:verbatimCoordinates" xlink:type="simple"><named-content content-type="dwc:verbatimCoordinates" xlink:type="simple">55°26’45.56”N, 129°33’36.00”W</named-content></named-content>; <bold>Event:</bold> eventDate: <named-content xmlns:xlink="http://www.w3.org/1999/xlink" content-type="dwc:eventDate" xlink:type="simple">26 October 1986</named-content></p></list-item><list-item><p><bold>Type status:</bold> <named-content xmlns:xlink="http://www.w3.org/1999/xlink" content-type="dwc:typeStatus" xlink:type="simple">Other material</named-content>. <bold>Occurrence:</bold> catalogNumber: <named-content xmlns:xlink="http://www.w3.org/1999/xlink" content-type="dwc:catalogNumber" xlink:type="simple">RBCM 973-00199-028</named-content>; recordedBy: <named-content xmlns:xlink="http://www.w3.org/1999/xlink" content-type="dwc:recordedBy" xlink:type="simple">Alex Peden</named-content>; individualCount: <named-content xmlns:xlink="http://www.w3.org/1999/xlink" content-type="dwc:individualCount" xlink:type="simple">1</named-content>; occurrenceID: <named-content xmlns:xlink="http://www.w3.org/1999/xlink" content-type="dwc:occurrenceID" xlink:type="simple">6546057B-BB9E-53B8-9B6B-362C3C182DE2</named-content>; <bold>Taxon:</bold> taxonRemarks: <named-content xmlns:xlink="http://www.w3.org/1999/xlink" content-type="dwc:taxonRemarks" xlink:type="simple">54 mm TL</named-content>; <bold>Location:</bold> locality: <named-content xmlns:xlink="http://www.w3.org/1999/xlink" content-type="dwc:locality" xlink:type="simple">Queen Charlotte Sound, British Columbia, Canada</named-content>; verbatimDepth: <named-content xmlns:xlink="http://www.w3.org/1999/xlink" content-type="dwc:verbatimDepth" xlink:type="simple">46 m</named-content>; verbatimCoordinates: <named-content xmlns:xlink="http://www.w3.org/1999/xlink" content-type="dwc:verbatimCoordinates" xlink:type="simple"><named-content content-type="dwc:verbatimCoordinates" xlink:type="simple">51°07’48.11”N, 129°26’11.58”W</named-content></named-content>; <bold>Event:</bold> eventDate: <named-content xmlns:xlink="http://www.w3.org/1999/xlink" content-type="dwc:eventDate" xlink:type="simple">7 September 1973</named-content></p></list-item><list-item><p><bold>Type status:</bold> <named-content xmlns:xlink="http://www.w3.org/1999/xlink" content-type="dwc:typeStatus" xlink:type="simple">Other material</named-content>. <bold>Occurrence:</bold> catalogNumber: <named-content xmlns:xlink="http://www.w3.org/1999/xlink" content-type="dwc:catalogNumber" xlink:type="simple">RBCM 976-01080-016</named-content>; recordedBy: <named-content xmlns:xlink="http://www.w3.org/1999/xlink" content-type="dwc:recordedBy" xlink:type="simple">Philip Lambert</named-content>; individualCount: <named-content xmlns:xlink="http://www.w3.org/1999/xlink" content-type="dwc:individualCount" xlink:type="simple">1</named-content>; occurrenceID: <named-content xmlns:xlink="http://www.w3.org/1999/xlink" content-type="dwc:occurrenceID" xlink:type="simple">DF0AF0B3-AA7F-5690-B4A7-33573420A376</named-content>; <bold>Taxon:</bold> taxonRemarks: <named-content xmlns:xlink="http://www.w3.org/1999/xlink" content-type="dwc:taxonRemarks" xlink:type="simple">160 mm TL</named-content>; <bold>Location:</bold> locality: <named-content xmlns:xlink="http://www.w3.org/1999/xlink" content-type="dwc:locality" xlink:type="simple">Tasu Sound, off the small island south of Hunger Harbour, British Columbia, Canada</named-content>; verbatimDepth: <named-content xmlns:xlink="http://www.w3.org/1999/xlink" content-type="dwc:verbatimDepth" xlink:type="simple">27 m</named-content>; verbatimCoordinates: <named-content xmlns:xlink="http://www.w3.org/1999/xlink" content-type="dwc:verbatimCoordinates" xlink:type="simple"><named-content content-type="dwc:verbatimCoordinates" xlink:type="simple">52°45’17.96”N, 132°00’54.00”W</named-content></named-content>; <bold>Event:</bold> eventDate: <named-content xmlns:xlink="http://www.w3.org/1999/xlink" content-type="dwc:eventDate" xlink:type="simple">20 August 1976</named-content></p></list-item></list></tp:treatment-sec><tp:treatment-sec sec-type="Description"><title>Description</title><p><bold>Holotype description.</bold> Specimen 310 mm long; firm, slightly rough skin. Colour in alcohol light violet, the dorsal side more colourful than the ventral area where the prevailing colour is whitish-beige. Body subcylindrical, slightly flattened, more tapering posteriorly than anteriorly. Mouth ventral, anus terminal, both surrounded by small papillae (1.0-1.7 mm long). Peltate tentacles 20, each with 9-10 distal digitations. Subcylindrical tube feet ventrally (0.8-3 mm long), restricted to the ventral ambulacra. Distal end of feet with supporting sucking discs. The odd ambulacrum has two zigzag rows of about 62 tube feet each, ventrolateral ambulacra each with a zigzag row of 45 tube feet along the margin of ventral side. On the dorsal side are long papillae, 13 mm long and 4 mm across at base, most situated on conical warts. They form four parallel rows, each consisting of about 25-30 papillae. Papillae of the central dorsum are larger than those of the rest. Much smaller papillae belonging to ventrolateral ambulacra form a marginal fringe around the mouth and anus.</p><p>Calcareous ring composed of five radial and five interradial plates. Small interradial pieces with one central anterior process (Fig. <xref ref-type="fig" rid="F11333114">1</xref>) and massive radial pieces with a posterior notch. The stone canal is fixed dorsally to the skin by the madreporic plate. There is one Polian vesicle. There are two well-developed respiratory trees, branched, occupying almost the entire length of the body. They consist of a long common stem which bifurcates into two short vessels. Gonad branched, disposed in two tufts. The longitudinal muscles are not divided.</p><p><italic>Ossicles</italic>. There are few ossicles in the dorsal and ventral skin. Most are in the dorsal papillae, the ventral tube feet and the tentacles. Internally there are very scarce ossicles in the gonads.</p><p>The body wall contains small (40-100 µm in diameter) and large (250-316 µm in diameter) tri- or quadri-radiate tables (Fig. <xref ref-type="fig" rid="F11333116">2</xref>D and E1). The end of each arm is bifurcated several times or perforated and spatulate in shape, some of them forming a brief lattice-like network. Centrally, there is one pillar (50-60 mm tall in the small tables and 70-100 mm tall in the large tables) which may be terminally divided in a single point or in 2-4 spines or perforated.</p><p>The tube feet contain rods (Fig. <xref ref-type="fig" rid="F11333116">2</xref>C and 2E2), quadri- and pentaradiate tables (Fig. <xref ref-type="fig" rid="F11333116">2</xref>B) and an end plate (Fig. <xref ref-type="fig" rid="F11333116">2</xref>A). The rods, which are straight or curved and sometimes forked, have perforated ends. They are 300-690 mm long. These rods are spiny, the lateral spines sometimes branched (Fig. <xref ref-type="fig" rid="F11333116">2</xref>C). The end plate reaches 1 mm in diameter and is composed of a single perforated plate (Fig. <xref ref-type="fig" rid="F11333116">2</xref>A).</p><p>The dorsal papillae contain rods and tri-, quadri- and pentaradiate tables which are particularly densely packed at the tip of the papillae (Fig. <xref ref-type="fig" rid="F11333122">3</xref>A), some of them forming a brief lattice-like network. The rods at the base of the papillae (Fig. <xref ref-type="fig" rid="F11333122">3</xref>B and 3C) are similar to those of the tube feet, whereas the rods at the tip of the papillae are long (700-900 mm), thin and smooth with perforated ends (Fig. <xref ref-type="fig" rid="F11333122">3</xref>C). The quadri-radiate tables (Fig. <xref ref-type="fig" rid="F11333122">3</xref>A) are numerous and smaller (120-130 mm in diameter) than in the body wall.</p><p>The tentacles contain only rods which are straight (Fig. <xref ref-type="fig" rid="F11333116">2</xref>F1) or curved, forked and sometimes branched (Fig. <xref ref-type="fig" rid="F11333116">2</xref>F2). They are spiny and measure 400-700 mm long. Gonads with irregular calcareous bodies 10-20 mm (Fig. <xref ref-type="fig" rid="F11333124">4</xref>) branched and unbranched rods with pointed ends. Some rods with a single knobbed centre. Respiratory trees devoid of any ossicles.</p><p>Colour of live specimens is pale pink violet on the dorsum and same colour, but lighter on the ventrum (Fig. <xref ref-type="fig" rid="F11333126">5</xref>). Preserved specimens can retain some violet colour on the dorsal area, but normally they are completely beige.</p><sec sec-type="Paratype variations"><title>
              <italic>Paratype variations</italic>
            </title><p>Specimens range from 84-130 mm in length.</p></sec><sec sec-type="Type locality"><title>Type locality</title><p>West of Indian Cove near Auke Cape, Stephens Passage, Auke Bay, Alaska, USA <named-content xmlns:xlink="http://www.w3.org/1999/xlink" content-type="dwc:verbatimCoordinates" xlink:type="simple">58°22’29.95”N, 134°42’57.36”W</named-content>.</p></sec></tp:treatment-sec><tp:treatment-sec sec-type="Diagnosis"><title>Diagnosis</title><p>Body subcylindrical, slightly flattened ventrally. Body wall slightly rough. Mouth ventral, anus terminal. Twenty peltate tentacles arranged in two concentric circles. Tube feet restricted to ventral ambulacra, short, cylindrical, each terminal adhesive disc possessing a large, perforated end plate. Two longitudinal series of tube feet along the latero-ventral radii and two longitudinal series in the mid-ventral radius. The tube feet are densely packed near the anus. Dorsal surface with conical papillae arranged in four longitudinal parallel rows at almost regular intervals. Ventro-lateral radii with long papillae. At the anterior end, papillae are longer than elsewhere. Calcareous ring well developed. Radial plates vary in robustness and shape depending on their position in the calcareous ring. Interradial plates almost of similar aspect and size. Polian vesicle single. Gonad branched, disposed in two tufts.</p><p>Ossicles: The body wall contains abundant tri-, quadri- or pentaradiate tables, with spatulated arm ends. The end of each arm is bifurcated several times or perforated, sometimes there are lateral processes which may unite some arms. The spire consists of a single pillar, which may be divided or perforated, or both, at the terminal end. One or two pairs of small, short, and robust spines project on the lateral sides of the upper end of the spire. There are tables, robust supporting spiny rods, and terminal disks in the tube feet. Papillae contain massive rods (smooth or branched), delicate rods and tables which are particularly densely packed at the tip of the papillae. Tri-, quadri- and pentaradiate tables are present. Tentacles with curved or straight spiny rods. Gonads with irregular calcareous bodies. Respiratory trees devoid of any ossicles.</p></tp:treatment-sec><tp:treatment-sec sec-type="Etymology"><title>Etymology</title><p>This species is named after Neil McDaniel, long-time Canadian marine naturalist, photographer and videographer, in recognition of his many contributions to marine sciences. The epithet is a noun in the genitive case.</p></tp:treatment-sec><tp:treatment-sec sec-type="Distribution"><title>Distribution</title><p>From Kodiak Island, Gulf of Alaska, USA to British Columbia, Canada. The southernmost distribution point is Hoeya Head, Knight Inlet, B.C., Canada (<named-content xmlns:xlink="http://www.w3.org/1999/xlink" content-type="dwc:verbatimCoordinates" xlink:type="simple">50°40’02.68”N, 126°00’28.04”W</named-content>) as mentioned by Hakai Institute (Calvert Island, B.C.) dive group (<xref ref-type="bibr" rid="B11303065">Prentice et al. 2023</xref>) at 25 m deep on 12 October 2022, when they recorded the presence of “<italic><tp:taxon-name><tp:taxon-name-part taxon-name-part-type="genus" reg="Synallactes">Synallactes</tp:taxon-name-part><tp:taxon-name-part taxon-name-part-type="species" reg="challengeri">challengeri</tp:taxon-name-part></tp:taxon-name></italic>”.</p></tp:treatment-sec><tp:treatment-sec sec-type="Ecology"><title>Ecology</title><p><italic><tp:taxon-name><tp:taxon-name-part taxon-name-part-type="genus" reg="Synallactes">Synallactes</tp:taxon-name-part><tp:taxon-name-part taxon-name-part-type="species" reg="mcdanieli">mcdanieli</tp:taxon-name-part></tp:taxon-name></italic> sp. nov. was collected at 18 different stations between 21 and 380 m depth. <xref ref-type="bibr" rid="B11302918">Edwards (1907)</xref> mentions that the maximum depth of the specimens obtained in Alaska (as <italic><tp:taxon-name><tp:taxon-name-part taxon-name-part-type="genus" reg="Synallactes">S.</tp:taxon-name-part><tp:taxon-name-part taxon-name-part-type="species" reg="challengeri">challengeri</tp:taxon-name-part></tp:taxon-name></italic>) was 438 m. The species occurs mainly on sandy-gravelly bottoms and amongst boulders and cobble substratum (Fig. <xref ref-type="fig" rid="F11333126">5</xref>). This species feeds on bottom sediments with its peltate tentacles like its congeners.</p></tp:treatment-sec><tp:treatment-sec sec-type="Taxon discussion"><title>Taxon discussion</title><p><italic><tp:taxon-name><tp:taxon-name-part taxon-name-part-type="genus" reg="Synallactes">Synallactes</tp:taxon-name-part><tp:taxon-name-part taxon-name-part-type="species" reg="mcdanieli">mcdanieli</tp:taxon-name-part></tp:taxon-name></italic> sp. nov. shows affinities with the two <italic><tp:taxon-name><tp:taxon-name-part taxon-name-part-type="genus" reg="Synallactes">Synallactes</tp:taxon-name-part></tp:taxon-name></italic> known from the Northeast Pacific, i.e. <italic><tp:taxon-name><tp:taxon-name-part taxon-name-part-type="genus" reg="Synallactes">S.</tp:taxon-name-part><tp:taxon-name-part taxon-name-part-type="species" reg="nozawai">nozawai</tp:taxon-name-part></tp:taxon-name></italic> Mitsukuri, 1912 and <italic><tp:taxon-name><tp:taxon-name-part taxon-name-part-type="genus" reg="Synallactes">S.</tp:taxon-name-part><tp:taxon-name-part taxon-name-part-type="species" reg="triradiata">triradiata</tp:taxon-name-part></tp:taxon-name></italic> Mitsukuri, 1912.</p><p><italic><tp:taxon-name><tp:taxon-name-part taxon-name-part-type="genus" reg="Synallactes">S.</tp:taxon-name-part><tp:taxon-name-part taxon-name-part-type="species" reg="nozawai">nozawai</tp:taxon-name-part></tp:taxon-name></italic> possesses an external morphology very similar to <italic><tp:taxon-name><tp:taxon-name-part taxon-name-part-type="genus" reg="Synallactes">S.</tp:taxon-name-part><tp:taxon-name-part taxon-name-part-type="species" reg="mcdanieli">mcdanieli</tp:taxon-name-part></tp:taxon-name></italic> sp. nov., but differs in the number of dorsal papillae, six and four rows, respectively. Furthermore, ossicles in <italic><tp:taxon-name><tp:taxon-name-part taxon-name-part-type="genus" reg="Synallactes">S.</tp:taxon-name-part><tp:taxon-name-part taxon-name-part-type="species" reg="nozawai">nozawai</tp:taxon-name-part></tp:taxon-name></italic> are nearly all quadri-radiate tables, very rarely tri-radiate, while in <italic><tp:taxon-name><tp:taxon-name-part taxon-name-part-type="genus" reg="Synallactes">S.</tp:taxon-name-part><tp:taxon-name-part taxon-name-part-type="species" reg="mcdanieli">mcdanieli</tp:taxon-name-part></tp:taxon-name></italic> sp. nov., the body wall contains tri- and quadri-radiate tables. The table spires of <italic><tp:taxon-name><tp:taxon-name-part taxon-name-part-type="genus" reg="Synallactes">S.</tp:taxon-name-part><tp:taxon-name-part taxon-name-part-type="species" reg="nozawai">nozawai</tp:taxon-name-part></tp:taxon-name></italic> can have from one to three holes at the tip and more spinelets at the top than those in <italic><tp:taxon-name><tp:taxon-name-part taxon-name-part-type="genus" reg="Synallactes">S.</tp:taxon-name-part><tp:taxon-name-part taxon-name-part-type="species" reg="mcdanieli">mcdanieli</tp:taxon-name-part></tp:taxon-name></italic> sp. nov.</p><p>In addition to the more northern geographical distribution of <italic><tp:taxon-name><tp:taxon-name-part taxon-name-part-type="genus" reg="Synallactes">S.</tp:taxon-name-part><tp:taxon-name-part taxon-name-part-type="species" reg="nozawai">nozawai</tp:taxon-name-part></tp:taxon-name></italic> (Bering Strait) in the Northeast Pacific, its bathymetric range (108-787 m) is deeper than in <italic><tp:taxon-name><tp:taxon-name-part taxon-name-part-type="genus" reg="Synallactes">S.</tp:taxon-name-part><tp:taxon-name-part taxon-name-part-type="species" reg="mcdanieli">mcdanieli</tp:taxon-name-part></tp:taxon-name></italic> sp. nov. as currently known.</p><p><italic><tp:taxon-name><tp:taxon-name-part taxon-name-part-type="genus" reg="Synallactes">Synallactes</tp:taxon-name-part><tp:taxon-name-part taxon-name-part-type="species" reg="triradiata">triradiata</tp:taxon-name-part></tp:taxon-name></italic> is also very similar in external appearance to <italic><tp:taxon-name><tp:taxon-name-part taxon-name-part-type="genus" reg="Synallactes">S.</tp:taxon-name-part><tp:taxon-name-part taxon-name-part-type="species" reg="mcdanieli">mcdanieli</tp:taxon-name-part></tp:taxon-name></italic> sp. nov., but has six longitudinal rows of dorsal papillae instead of four. Internally, <italic><tp:taxon-name><tp:taxon-name-part taxon-name-part-type="genus" reg="Synallactes">S.</tp:taxon-name-part><tp:taxon-name-part taxon-name-part-type="species" reg="triradiata">triradiata</tp:taxon-name-part></tp:taxon-name></italic> differs from <italic><tp:taxon-name><tp:taxon-name-part taxon-name-part-type="genus" reg="Synallactes">S.</tp:taxon-name-part><tp:taxon-name-part taxon-name-part-type="species" reg="mcdanieli">mcdanieli</tp:taxon-name-part></tp:taxon-name></italic> sp. nov. in having a variable number of polian vesicles (1-3) and the calcareous deposits are tri-radiate tables (arms of which stand 120˚ apart) with the spire terminating in several points. In addition to the above characteristics, <italic><tp:taxon-name><tp:taxon-name-part taxon-name-part-type="genus" reg="Synallactes">S.</tp:taxon-name-part><tp:taxon-name-part taxon-name-part-type="species" reg="triradiata">triradiata</tp:taxon-name-part></tp:taxon-name></italic> inhabits Sagami Bay and Sagami Sea (<xref ref-type="bibr" rid="B11303035">Mitsukuri 1912</xref>) and the Northeast Pacific Ocean: Bering Sea, Alaska, Aleutian Islands, Fox Islands, Unalaska Bay, at depths from 640-1092 m (<xref ref-type="bibr" rid="B11304728">Solis-Marin 2003</xref>).</p><p><xref ref-type="bibr" rid="B11302918">Edwards (1907)</xref> mentioned the existence of <italic><tp:taxon-name><tp:taxon-name-part taxon-name-part-type="genus" reg="Synallactes">S.</tp:taxon-name-part><tp:taxon-name-part taxon-name-part-type="species" reg="challengeri">challengeri</tp:taxon-name-part></tp:taxon-name></italic> in the Gulf of Alaska based on six specimens collected between 87 to 438 m depth, on green mud, fine sand; this was followed by <xref ref-type="bibr" rid="B11345203">Lambert (1997)</xref> and <xref ref-type="bibr" rid="B11333180">Lambert and Boutillier (2011)</xref>. As stated by <xref ref-type="bibr" rid="B11304728">Solis-Marin (2003)</xref> and <xref ref-type="bibr" rid="B11303005">Massin and Hendrickx (2010)</xref>, the presence of <italic><tp:taxon-name><tp:taxon-name-part taxon-name-part-type="genus" reg="Synallactes">S.</tp:taxon-name-part><tp:taxon-name-part taxon-name-part-type="species" reg="challengeri">challengeri</tp:taxon-name-part></tp:taxon-name></italic> along the west coast of North America up to the coast of California was putative and was in need of review. Indeed, <italic><tp:taxon-name><tp:taxon-name-part taxon-name-part-type="genus" reg="Synallactes">S.</tp:taxon-name-part><tp:taxon-name-part taxon-name-part-type="species" reg="challengeri">challengeri</tp:taxon-name-part></tp:taxon-name></italic> is known from sub-Antarctic islands (HMS <italic>Challenger</italic> St. 148a, 46º 53’ S, 51º 52’ E, 990 m depth) (<xref ref-type="bibr" rid="B11304771">Théel 1886</xref>, <xref ref-type="bibr" rid="B11302996">Massin 1992</xref>); thus, we consider the specimens described by <xref ref-type="bibr" rid="B11302918">Edwards (1907)</xref> and <xref ref-type="bibr" rid="B11345203">Lambert (1997)</xref> to be <italic><tp:taxon-name><tp:taxon-name-part taxon-name-part-type="genus" reg="Synallactes">Synallactes</tp:taxon-name-part><tp:taxon-name-part taxon-name-part-type="species" reg="mcdanieli">mcdanieli</tp:taxon-name-part></tp:taxon-name></italic> sp. nov. and not <italic><tp:taxon-name><tp:taxon-name-part taxon-name-part-type="genus" reg="Synallactes">S.</tp:taxon-name-part><tp:taxon-name-part taxon-name-part-type="species" reg="challengeri">challengeri</tp:taxon-name-part></tp:taxon-name></italic>.</p><p><italic><tp:taxon-name><tp:taxon-name-part taxon-name-part-type="genus" reg="Synallactes">Synallactes</tp:taxon-name-part><tp:taxon-name-part taxon-name-part-type="species" reg="challengeri">challengeri</tp:taxon-name-part></tp:taxon-name></italic> has a total length that varies from 69 to 160 mm (<xref ref-type="bibr" rid="B11304771">Théel 1886</xref>, <xref ref-type="bibr" rid="B11302996">Massin 1992</xref>, <xref ref-type="bibr" rid="B11304753">Thandar and Rambaran 2015</xref>), whereas <italic><tp:taxon-name><tp:taxon-name-part taxon-name-part-type="genus" reg="Synallactes">S.</tp:taxon-name-part><tp:taxon-name-part taxon-name-part-type="species" reg="mcdanieli">mcdanieli</tp:taxon-name-part></tp:taxon-name></italic> sp. nov. is larger, ranging from 84 to 310 mm. As Théel mentioned in 1886, <italic><tp:taxon-name><tp:taxon-name-part taxon-name-part-type="genus" reg="Synallactes">S.</tp:taxon-name-part><tp:taxon-name-part taxon-name-part-type="species" reg="challengeri">challengeri</tp:taxon-name-part></tp:taxon-name></italic> specimens have dispersed papillae on the ambulacral and interambulacral areas with visible rows laterally, while <italic><tp:taxon-name><tp:taxon-name-part taxon-name-part-type="genus" reg="Synallactes">S.</tp:taxon-name-part><tp:taxon-name-part taxon-name-part-type="species" reg="mcdanieli">mcdanieli</tp:taxon-name-part></tp:taxon-name></italic> sp. nov. has dorsal conical papillae arranged in four longitudinal series confined to ambulacra at almost regular intervals. The number of Polian vesicles is also remarkable: <italic><tp:taxon-name><tp:taxon-name-part taxon-name-part-type="genus" reg="Synallactes">S.</tp:taxon-name-part><tp:taxon-name-part taxon-name-part-type="species" reg="mcdanieli">mcdanieli</tp:taxon-name-part></tp:taxon-name></italic> sp. nov. has only one vesicle and, in <italic><tp:taxon-name><tp:taxon-name-part taxon-name-part-type="genus" reg="Synallactes">S.</tp:taxon-name-part><tp:taxon-name-part taxon-name-part-type="species" reg="challengeri">challengeri</tp:taxon-name-part></tp:taxon-name></italic>, that number is variable from two to five (<xref ref-type="bibr" rid="B11304771">Théel 1886</xref>, <xref ref-type="bibr" rid="B11302996">Massin 1992</xref>). Quadri-radiate ossicles from the papillae vary from 20-350 mm in <italic><tp:taxon-name><tp:taxon-name-part taxon-name-part-type="genus" reg="Synallactes">S.</tp:taxon-name-part><tp:taxon-name-part taxon-name-part-type="species" reg="challengeri">challengeri</tp:taxon-name-part></tp:taxon-name></italic>, while table sizes of <italic><tp:taxon-name><tp:taxon-name-part taxon-name-part-type="genus" reg="Synallactes">S.</tp:taxon-name-part><tp:taxon-name-part taxon-name-part-type="species" reg="mcdanieli">mcdanieli</tp:taxon-name-part></tp:taxon-name></italic> sp. nov. are only large, from 300-320 mm. The new species has tri-, quadri- and pentaradiate tables densely packed at the tip the papillae and also massive (smooth or branched), delicate rods. The body wall of the two species has tri- and quadri-radiate tables with similar disc diameter (35-100 µm) and spire 40-80 µm tall. The main difference between the two species is that <italic><tp:taxon-name><tp:taxon-name-part taxon-name-part-type="genus" reg="Synallactes">S.</tp:taxon-name-part><tp:taxon-name-part taxon-name-part-type="species" reg="mcdanieli">mcdanieli</tp:taxon-name-part></tp:taxon-name></italic> sp. nov. also has larger ossicles from 250-280 µm in diameter and a central pillar with a spire from 50-60 mm tall in the small tables and 70-100 mm tall in the big tables.</p><p>Species of the genus <italic><tp:taxon-name><tp:taxon-name-part taxon-name-part-type="genus" reg="Synallactes">Synallactes</tp:taxon-name-part></tp:taxon-name></italic> are mostly found in deep water. Only three previously described species have their shallow bathymetric distribution limits at depths less than 200 m: <italic><tp:taxon-name><tp:taxon-name-part taxon-name-part-type="genus" reg="Synallactes">S.</tp:taxon-name-part><tp:taxon-name-part taxon-name-part-type="species" reg="multivesiculatus">multivesiculatus</tp:taxon-name-part></tp:taxon-name></italic> (194 m), <italic><tp:taxon-name><tp:taxon-name-part taxon-name-part-type="genus" reg="Synallactes">S.</tp:taxon-name-part><tp:taxon-name-part taxon-name-part-type="species" reg="sagamiensis">sagamiensis</tp:taxon-name-part></tp:taxon-name></italic> (180 m) and <italic><tp:taxon-name><tp:taxon-name-part taxon-name-part-type="genus" reg="Synallactes">S.</tp:taxon-name-part><tp:taxon-name-part taxon-name-part-type="species" reg="nozawai">nozawai</tp:taxon-name-part></tp:taxon-name></italic> (108 m). Only <italic><tp:taxon-name><tp:taxon-name-part taxon-name-part-type="genus" reg="Synallactes">S.</tp:taxon-name-part><tp:taxon-name-part taxon-name-part-type="species" reg="mcdanieli">mcdanieli</tp:taxon-name-part></tp:taxon-name></italic> sp. nov. ranges from shallow (21 m) to deep water (438 m).</p><p><italic><tp:taxon-name><tp:taxon-name-part taxon-name-part-type="genus" reg="Synallactes">Synallactes</tp:taxon-name-part><tp:taxon-name-part taxon-name-part-type="species" reg="mcdanieli">mcdanieli</tp:taxon-name-part></tp:taxon-name></italic> sp. nov. is unique amongst the species of the genus <italic><tp:taxon-name><tp:taxon-name-part taxon-name-part-type="genus" reg="Synallactes">Synallactes</tp:taxon-name-part></tp:taxon-name></italic> because of the number and arrangement of dorsal papillae and polian vesicles, together with the entire ossicle arrangement.</p></tp:treatment-sec><tp:treatment-sec><!--Section generated to contain objects referenced in tp:taxon-treatment.--><fig id="F11333114" position="float" orientation="portrait"><object-id xmlns:xlink="http://www.w3.org/1999/xlink" content-type="arpha" xlink:type="simple">91CD4FA7-0022-5758-8798-93F9814C9B97</object-id><object-id xmlns:xlink="http://www.w3.org/1999/xlink" content-type="doi" xlink:type="simple">10.3897/BDJ.12.e124603.figure1</object-id><label>Figure 1.</label><caption><p><italic><tp:taxon-name><tp:taxon-name-part taxon-name-part-type="genus" reg="Synallactes">Synallactes</tp:taxon-name-part><tp:taxon-name-part taxon-name-part-type="species" reg="mcdanieli">mcdanieli</tp:taxon-name-part></tp:taxon-name></italic> sp. nov. Holotype RBCM 995-00131-001. Calcareous ring. Single ventral and dorsal radials (<bold>R</bold>) and adjoining interradial plates (<bold>ir</bold>).</p></caption><graphic xmlns:xlink="http://www.w3.org/1999/xlink" xlink:href="bdj-12-e124603-g001.jpg" position="float" id="oo_1011867.jpg" orientation="portrait" xlink:type="simple"><uri content-type="original_file" xlink:type="simple">https://binary.pensoft.net/fig/1011867</uri></graphic></fig><fig id="F11333116" position="float" orientation="portrait"><object-id xmlns:xlink="http://www.w3.org/1999/xlink" content-type="arpha" xlink:type="simple">522C8DA1-3264-5245-BA36-65243EBD04B9</object-id><object-id xmlns:xlink="http://www.w3.org/1999/xlink" content-type="doi" xlink:type="simple">10.3897/BDJ.12.e124603.figure2</object-id><label>Figure 2.</label><caption><p><italic><tp:taxon-name><tp:taxon-name-part taxon-name-part-type="genus" reg="Synallactes">Synallactes</tp:taxon-name-part><tp:taxon-name-part taxon-name-part-type="species" reg="mcdanieli">mcdanieli</tp:taxon-name-part></tp:taxon-name></italic> sp. nov. Holotype RBCM 995-00131-001. Ossicles of tube feet (<bold>A-C</bold>) <bold>A</bold> Terminal plate; <bold>B</bold> quadri- and pentaradiate tables; <bold>C</bold> straight or curved rods. Ossicles of body wall (<bold>D-E</bold>) <bold>D</bold> tri- or quadri-radiate tables of ventral body wall; <bold>E</bold> Ossicles of dorsal body wall; <bold>E1</bold> tri- or quadri-radiate tables; <bold>E2</bold> straight rods; <bold>F</bold> Ossicles of the tentacles; <bold>F1</bold> straight, spiny rods; <bold>F2</bold> curved, forked, branched rods.</p></caption><graphic xmlns:xlink="http://www.w3.org/1999/xlink" xlink:href="bdj-12-e124603-g002.jpg" position="float" id="oo_1011868.jpg" orientation="portrait" xlink:type="simple"><uri content-type="original_file" xlink:type="simple">https://binary.pensoft.net/fig/1011868</uri></graphic></fig><fig id="F11333122" position="float" orientation="portrait"><object-id xmlns:xlink="http://www.w3.org/1999/xlink" content-type="arpha" xlink:type="simple">33672926-A8D1-5884-828B-CAB7EABB0EFA</object-id><object-id xmlns:xlink="http://www.w3.org/1999/xlink" content-type="doi" xlink:type="simple">10.3897/BDJ.12.e124603.figure3</object-id><label>Figure 3.</label><caption><p><italic><tp:taxon-name><tp:taxon-name-part taxon-name-part-type="genus" reg="Synallactes">Synallactes</tp:taxon-name-part><tp:taxon-name-part taxon-name-part-type="species" reg="mcdanieli">mcdanieli</tp:taxon-name-part></tp:taxon-name></italic> sp. nov. Holotype RBCM 995-00131-001. Ossicles of dorsal papillae <bold>A</bold> tri-, quadri- and pentaradiate tables; <bold>B</bold> spiny rods, with the lateral spines (sometimes branched); <bold>C</bold> long, thin, smooth, straight or curved rods with perforated ends.</p></caption><graphic xmlns:xlink="http://www.w3.org/1999/xlink" xlink:href="bdj-12-e124603-g003.jpg" position="float" id="oo_1011878.jpg" orientation="portrait" xlink:type="simple"><uri content-type="original_file" xlink:type="simple">https://binary.pensoft.net/fig/1011878</uri></graphic></fig><fig id="F11333124" position="float" orientation="portrait"><object-id xmlns:xlink="http://www.w3.org/1999/xlink" content-type="arpha" xlink:type="simple">800313ED-AB46-52D9-9081-193F6F25AD1B</object-id><object-id xmlns:xlink="http://www.w3.org/1999/xlink" content-type="doi" xlink:type="simple">10.3897/BDJ.12.e124603.figure4</object-id><label>Figure 4.</label><caption><p><italic><tp:taxon-name><tp:taxon-name-part taxon-name-part-type="genus" reg="Synallactes">Synallactes</tp:taxon-name-part><tp:taxon-name-part taxon-name-part-type="species" reg="mcdanieli">mcdanieli</tp:taxon-name-part></tp:taxon-name></italic> sp. nov. Holotype RBCM 995-00131-001. Irregular calcareous bodies of the gonads.</p></caption><graphic xmlns:xlink="http://www.w3.org/1999/xlink" xlink:href="bdj-12-e124603-g004.jpg" position="float" id="oo_1011881.jpg" orientation="portrait" xlink:type="simple"><uri content-type="original_file" xlink:type="simple">https://binary.pensoft.net/fig/1011881</uri></graphic></fig><fig id="F11333126" position="float" orientation="portrait"><object-id xmlns:xlink="http://www.w3.org/1999/xlink" content-type="arpha" xlink:type="simple">93500EEA-B849-54EB-8BD2-3EAA7D1842AE</object-id><object-id xmlns:xlink="http://www.w3.org/1999/xlink" content-type="doi" xlink:type="simple">10.3897/BDJ.12.e124603.figure5</object-id><label>Figure 5.</label><caption><p><italic><tp:taxon-name><tp:taxon-name-part taxon-name-part-type="genus" reg="Synallactes">Synallactes</tp:taxon-name-part><tp:taxon-name-part taxon-name-part-type="species" reg="mcdanieli">mcdanieli</tp:taxon-name-part></tp:taxon-name></italic> sp. nov. In situ specimens at Battery Point, near Haines Alaska, USA, photo by Neil McDaniel. Approximately TL of specimens ~ 250-300 mm.</p></caption><graphic xmlns:xlink="http://www.w3.org/1999/xlink" xlink:href="bdj-12-e124603-g005.jpg" position="float" id="oo_1011882.jpg" orientation="portrait" xlink:type="simple"><uri content-type="original_file" xlink:type="simple">https://binary.pensoft.net/fig/1011882</uri></graphic></fig></tp:treatment-sec><ref-list><ref id="B11302918"><element-citation xmlns:xlink="http://www.w3.org/1999/xlink" publication-type="article" xlink:type="simple"><person-group person-group-type="author"><name name-style="western"><surname>Edwards</surname><given-names>C. L.</given-names></name></person-group><year>1907</year><article-title>The holothurians of the North Pacific Coast of North America collected by the Albatross in 1903</article-title><source>Proceedings United States National Museum</source><volume>33</volume><issue>1558</issue><fpage>49</fpage><lpage>68</lpage><pub-id pub-id-type="doi">10.5479/si.00963801.33-1558.49</pub-id></element-citation></ref><ref id="B11345203"><element-citation xmlns:xlink="http://www.w3.org/1999/xlink" publication-type="book" xlink:type="simple"><person-group person-group-type="author"><name name-style="western"><surname>Lambert</surname><given-names>P.</given-names></name></person-group><year>1997</year><source>Sea cucumbers of British Columbia, Southeast Alaska and Puget Sound</source><publisher-name>Royal British Columbia Museum Handbook. UBC Press.</publisher-name></element-citation></ref><ref id="B11302949"><element-citation xmlns:xlink="http://www.w3.org/1999/xlink" publication-type="book" xlink:type="simple"><person-group person-group-type="author"><name name-style="western"><surname>Lamb</surname><given-names>A.</given-names></name><name name-style="western"><surname>Hanby</surname><given-names>B.</given-names></name></person-group><year>2005</year><source>Marine life of the Pacific Northwest: A photographic encyclopedia of invertebrates, seaweeds and selected fishes</source><publisher-name>Harbour Publishing</publisher-name><isbn>13: 9781550173611</isbn></element-citation></ref><ref id="B11333180"><element-citation xmlns:xlink="http://www.w3.org/1999/xlink" publication-type="other" xlink:type="simple"><person-group person-group-type="author"><name name-style="western"><surname>Lambert</surname><given-names>P.</given-names></name><name name-style="western"><surname>Boutillier</surname><given-names>J</given-names></name></person-group><year>2011</year><article-title>Deep-sea Echinodermata of British Columbia, Canada</article-title><publisher-name>Fisheries and Oceans Canada</publisher-name></element-citation></ref><ref id="B11302902"><element-citation xmlns:xlink="http://www.w3.org/1999/xlink" publication-type="chapter" xlink:type="simple"><person-group person-group-type="author"><name name-style="western"><surname>Drumm</surname><given-names>D T</given-names></name><name name-style="western"><surname>Maslenikov</surname><given-names>K P</given-names></name><name name-style="western"><surname>Syoc</surname><given-names>R Van</given-names></name><name name-style="western"><surname>Orr</surname><given-names>J W</given-names></name><name name-style="western"><surname>Lauth</surname><given-names>R R</given-names></name><name name-style="western"><surname>Stevenson</surname><given-names>D E</given-names></name><name name-style="western"><surname>Pietsch</surname><given-names>T W</given-names></name></person-group><year>2016</year><chapter-title>Echinoderms</chapter-title><person-group person-group-type="editor"><name name-style="western"><surname>Langton</surname><given-names>R</given-names></name></person-group><source>An annotated checklist of the marine macroinvertebrates of Alaska</source><volume>Vol. 19</volume><publisher-name>NOAA Professional Paper NMFS</publisher-name><size units="page">289</size><pub-id pub-id-type="doi">10.7755/PP.19</pub-id></element-citation></ref><ref id="B11303065"><element-citation xmlns:xlink="http://www.w3.org/1999/xlink" publication-type="other" xlink:type="simple"><person-group person-group-type="author"><name name-style="western"><surname>Prentice</surname><given-names>C</given-names></name><name name-style="western"><surname>Olson</surname><given-names>AM</given-names></name><name name-style="western"><surname>Robinson</surname><given-names>K Meagher</given-names></name><name name-style="western"><surname>Clemente-Carvalho</surname><given-names>R</given-names></name><name name-style="western"><surname>Hall</surname><given-names>K</given-names></name><name name-style="western"><surname>Monteith</surname><given-names>ZL</given-names></name><name name-style="western"><surname>Morien</surname><given-names>E</given-names></name><name name-style="western"><surname>Pontier</surname><given-names>O</given-names></name><name name-style="western"><surname>Hessing-Lewis</surname><given-names>M</given-names></name><name name-style="western"><surname>Kellogg</surname><given-names>C</given-names></name><name name-style="western"><surname>Lemay</surname><given-names>M</given-names></name></person-group><year>2023</year><article-title>Biodiversity Surveys of the Gwaxdlala/Nalaxdlala Indigenous Protected and Conserved Area (IPCA) in Knight Inlet, British Columbia</article-title><publisher-name>Hakai Institute</publisher-name><comment>Data Set</comment><pub-id pub-id-type="doi">10.21966/wabn-bq33</pub-id></element-citation></ref><ref id="B11303035"><element-citation xmlns:xlink="http://www.w3.org/1999/xlink" publication-type="article" xlink:type="simple"><person-group person-group-type="author"><name name-style="western"><surname>Mitsukuri</surname><given-names>K.</given-names></name></person-group><year>1912</year><article-title>Studies on Actinopodous <tp:taxon-name><tp:taxon-name-part taxon-name-part-type="class">Holothuroidea</tp:taxon-name-part></tp:taxon-name></article-title><source>Journal of the College of Science, Imperial University of Tokyo</source><volume>29</volume><fpage>1</fpage><lpage>284</lpage></element-citation></ref><ref id="B11304728"><element-citation xmlns:xlink="http://www.w3.org/1999/xlink" publication-type="thesis" xlink:type="simple"><person-group person-group-type="author"><name name-style="western"><surname>Solis-Marin</surname><given-names>F. A.</given-names></name></person-group><year>2003</year><source>Systematics and phylogeny of the holothurian family <tp:taxon-name><tp:taxon-name-part taxon-name-part-type="family">Synallactidae</tp:taxon-name-part></tp:taxon-name></source><publisher-name>University of Southampton</publisher-name></element-citation></ref><ref id="B11303005"><element-citation xmlns:xlink="http://www.w3.org/1999/xlink" publication-type="article" xlink:type="simple"><person-group person-group-type="author"><name name-style="western"><surname>Massin</surname><given-names>C.</given-names></name><name name-style="western"><surname>Hendrickx</surname><given-names>M. E.</given-names></name></person-group><year>2010</year><article-title>A new species of deep-water <tp:taxon-name><tp:taxon-name-part taxon-name-part-type="class">Holothuroidea</tp:taxon-name-part></tp:taxon-name> (<tp:taxon-name><tp:taxon-name-part taxon-name-part-type="phylum">Echinodermata</tp:taxon-name-part></tp:taxon-name>) of the genus <italic><tp:taxon-name><tp:taxon-name-part taxon-name-part-type="genus" reg="Synallactes">Synallactes</tp:taxon-name-part></tp:taxon-name></italic> from off western Mexico</article-title><source>Scientia Marina</source><volume>74</volume><issue>3</issue><fpage>599</fpage><lpage>603</lpage><pub-id pub-id-type="doi">10.3989/scimar.2010.74n3599</pub-id></element-citation></ref><ref id="B11304771"><element-citation xmlns:xlink="http://www.w3.org/1999/xlink" publication-type="article" xlink:type="simple"><person-group person-group-type="author"><name name-style="western"><surname>Théel</surname><given-names>H.</given-names></name></person-group><year>1886</year><article-title>Report on the <tp:taxon-name><tp:taxon-name-part taxon-name-part-type="class">Holothuroidea</tp:taxon-name-part></tp:taxon-name> dredged by the HMS Challenger during the years 18873-1876. Part II. Report of the Scientific Results of the Voyage of H.M.S. Challenger 1873-1876</article-title><source>Zoology</source><volume>14</volume><fpage>1</fpage><lpage>290</lpage></element-citation></ref><ref id="B11302996"><element-citation xmlns:xlink="http://www.w3.org/1999/xlink" publication-type="article" xlink:type="simple"><person-group person-group-type="author"><name name-style="western"><surname>Massin</surname><given-names>C.</given-names></name></person-group><year>1992</year><article-title>Holothurians (<tp:taxon-name><tp:taxon-name-part taxon-name-part-type="phylum">Echinodermata</tp:taxon-name-part></tp:taxon-name>) from Marion and Prince Edward Islands: new and little-known species</article-title><source>Zoologica Scripta</source><volume>21</volume><fpage>311</fpage><lpage>324</lpage><pub-id pub-id-type="doi">10.1111/j.1463-6409.1992.tb00333.x</pub-id></element-citation></ref><ref id="B11304753"><element-citation xmlns:xlink="http://www.w3.org/1999/xlink" publication-type="article" xlink:type="simple"><person-group person-group-type="author"><name name-style="western"><surname>Thandar</surname><given-names>A. S.</given-names></name><name name-style="western"><surname>Rambaran</surname><given-names>R.</given-names></name></person-group><year>2015</year><article-title>On some sea cucumbers (<tp:taxon-name><tp:taxon-name-part taxon-name-part-type="phylum">Echinodermata</tp:taxon-name-part></tp:taxon-name>: <tp:taxon-name><tp:taxon-name-part taxon-name-part-type="class">Holothuroidea</tp:taxon-name-part></tp:taxon-name>) from off the south and west coasts of South Africa collected by the South African Environmental and Observation Network (SAEON)</article-title><source>Zootaxa</source><volume>3999</volume><fpage>41</fpage><lpage>61</lpage></element-citation></ref></ref-list></tp:taxon-treatment>
